# Supplementary material for: The Production of Clitics in Serbian Speakers with Stroke Aphasia
Source: Brain Sci. 2026 Mar 19;16(3):324. doi: 10.3390/brainsci16030324 (PMC13023991; doi:10.3390/brainsci16030324)
Supplement: Supplementary file 1 [file brainsci-16-00324-s001.zip]

Archive with 1 entries (1 files):
- brainsci-4173869-supplementary.pdf
